# Supplementary material for: Cationic Imidazolium-Urethane-Based Poly(Ionic Liquids) Membranes for Enhanced CO2/CH4 Separation: Synthesis, Characterization, and Performance Evaluation
Source: Membranes (Basel). 2024 Jul 9;14(7):151. doi: 10.3390/membranes14070151 (PMC11279342; doi:10.3390/membranes14070151)
Supplement: Supplementary file 1 [file membranes-14-00151-s001.zip]

Archive with 1 entries (1 files):
- membranes-3062448-supplementary.pdf
